# Supplementary material for: Integrated metabolomics and gut microbiome to the effects and mechanisms of naoxintong capsule on type 2 diabetes in rats
Source: Sci Rep. 2020 Jul 2;10:10829. doi: 10.1038/s41598-020-67362-2 (PMC7331749; doi:10.1038/s41598-020-67362-2)
Supplement: Supplementary file 2 — Supplementary file2 (XLSX 44 kb) [file 41598_2020_67362_MOESM2_ESM.xlsx]

## Sheet: Pharmacological parameters
Body weight (g)
Time (week)	CON										MOD										NXT
0	204.6	230.3	240.5	229.5	209	217	198.8	212.1	214.8	202.4	234.5	182.9	210.9	196.5	200.2	203.8	200.5	207.2	230.4	218.2	191.6	186.2	190.7	206.2	223.1	205.9	220.9	234.9	207.4	206.8
1	276.9	302.8	315.7	292.5	284	277	263.2	269.6	274.3	264.3	312.8	246.1	285.8	264.4	255.6	268.7	276.7	268.8	300.1	243	260.7	241.7	267.2	279.7	306.9	273.6	288.8	307.3	275.7	275.5
2	349.6	380.6	411.8	368.3	361.1	336.8	330.2	347.9	343	333	396.4	277	374.2	335.8	312.6	330.9	357	336.2	352.2	351.7	334.5	302	337.3	350.4	392.2	344.8	359.6	383.9	337.2	341.4
3	396.3	427.9	463	414.3	401.2	374.2	363.4	385.6	377.3	363.1	463.9	374.6	423.9	384.3	361.4	390.2	415.4	388.4	405.1	403.9	384	350.5	405.1	416.9	466.3	409.7	413.7	442.2	389.4	398.2
4	443.5	472.8	517.3	440	450.4	421.3	408.8	428.4	427.7	399.6	525.8	436.2	498.1	432	419.3	435.4	464.1	436.4	463.7	477.8	443.6	404.3	468.4	476.7	528.7	457.2	465.8	469.8	428.4	462.4
5	475.5	489	543.6	461.3	483.4	433.9	431.7	453.8	441.7	409.6	583.4	477.2	538.5	462.1	450.4	470	494	467.3	491.6	510.9	476.3	441.6	509.7	506	579.7	489.7	490.2	484.5	439.2	493.1
6	500.4	532.6	552.4	479.1	498.7	461.6	458.5	482.5	451.9	466.7	616	503.3	589.1	491.7	486.1	503.8	532.3	500.7	532.1	536.4	511.2	467.9	552.4	537.4	592.4	521.6	521.8	562.3	469.7	521.2
7	517.8	530.6	558.6	488.2	503.4	471.6	472.3	505.3	461.8	480.4	654.8	534.4	624.8	540.3	516.2	535	559.6	538.4	564.9	579.1	526.3	489.6	594.6	564.2	596.3	542.2	528.9	579	487.5	482.2
8	540.2	551.7	578.8	500.3	507.2	499.8	505.8	530.6	501.8	498.9	628.7	511.2	616.3	531.7	510.7	528	543.2	520.7	543.8	566.3	514.9	480.6	564.5	541.4	564.7	520.4	503	564.3	482.6	467.1
9	557.9	569.1	584.3	507.9	515.7	510.8	520.8	568.3	519.8	516.5	591.6	493.7	598.4	528.7	504.3	517.4	538.1	513.2	533.7	550.7	511.4	483.1	543.8	529.8	573.9	502.9	506.5	569.3	497.6	494.6
10	591.4	615.9	590.7	512.2	523.4	531.5	546.5	577.4	526.4	522.5	584	489.5	594.3	526.5	504.7	517.6	531.2	505.4	519.9	542.9	507.5	483.8	518.1	551.2	576.1	504.9	508.1	569.8	502.7	495.1
11	581.8	627.1	606.2	525.2	530.6	536.9	567.4	586.1	540	519.1	562.2	462.2	502.1	520	503.8	520.3	518.7	499.7	509.8	539.8	492.5	481.5	509.4	571	584.7	515.2	498.2	562.7	493.1	516.1
12	618.3	645.6	617.9	520.7	544.8	546.6	585.5	615.5	556.9	529.1	557.6	453.7	460.2	513.4	508.5	522.3	498.5	498.2	504.2	531.7	479.5	480.3	501.5	592.3	584.9	525.6	480.2	568.3	488.5	522.8
13	637.5	649.3	617	537.6	545.8	560.5	605.3	630.2	572.9	531.4	525.1	431.8	448.4	510.5	510.1	519.7	492.3	500	499.6	520.9	479	481.5	511.3	603.5	589	535.3	467.5	581.5	475.3	542.6
14	620	642.8	620.7	540.4	560.3	572.6	613.2	641.4	585.9	529.1	520	426.8	451	508	511.7	515.4	470.3	490.4	496.3	519.4	483.8	477.1	528.9	616.1	596.7	532.4	468.5	545.2	474.7	546
15	636.9	652.5	616.8	536.7	564.2	575.5	623.6	651	589.2	522.8	522.7	434.3	456.5	494.5	505	515.9	429.4	487.2	494.1	510.9	465.8	473.8	548.5	625.3	594.2	543	473.5	553.7	487.2	556.6
16	644.3	660.4	616.2	536.8	577	581	627.9	639	609.8	540.7	531.2	435.5	450	526.3	517.9	513.7	436.5	479.3	486.3	514.7	433.6	462.7	576.3	638.4	604.1	548.3	448.8	528.1	513.1	580.3
17	652.7	669.1	615.7	543.2	585.1	594.5	625.4	649.4	616.8	563.2	532.8	450.6	465.4	539.8	529.3	512.8	445.8	472.5	482.5	515.6	426.2	449.2	585.4	640.8	614.5	552.7	456.8	531.8	518.3	579.5
18	657.9	673.2	614.8	547	589.1	593.1	625.4	652.4	620.2	554.7	491.7	446.3	431.4	546.1	529	512.9	431.3	470.2	483.1	513.2	411.2	448.6	585.5	633.5	618	543.9	450.7	548.5	517.3	559.6
GLU (mM)
CON	5.76	8.53	5.68	7.84	6.34	5.96	7.31	6.11	5.85	6.32
MOD	21.47	22.05	23.91	19.59	18.28	22.03	18.11	21.15	17.83	18.02
NXT	9.45	11.46	11.36	9.15	6.84	7.74	13.93	12.39	10.46	9.04
HbA1c (%)
CON	6.4	6.3	6.4	5.7	6.6	6.5	6.8	6.6	6.8	6.5
MOD	9.7	9.8	9.5	8.4	7.4	10.1	11.8	12.3	10.2	9.8
NXT	6.6	6.4	7.6	7.8	8.1	8.4	8.9	8.3	8.7	8.9
INS (mIU/L)
CON	4.3	5.3	6.7	5.7	5.8	5	6.4	5.8	5.4	4.9
MOD	7.2	8.8	9	8.6	11.1	11.7	8.4	12.8	12	8.7
NXT	9	10.5	6.6	7.4	6.7	6.9	7.8	7	6.6	7.3
OGTT_blood glucose levels (mM)
time	CON										MOD										NXT
0	5.9	5.8	6	5.9	4.6	5.2	5.6	5.6	5.6	5.6	8.3	12.9	16.9	12.6	17	19.2	21.1	20.1	19.2	6.9	6.4	9.4	14.2	7.8	13.1	7.9	5.7	5.3	6.4	11.2
15	8.7	13.9	8.3	12.4	6.9	6.7	7.8	7.4	8.8	7.8	15.7	17.3	28.3	19.8	27.9	22.2	32.4	25.7	28.3	16.7	15.2	16.1	21.7	15.5	14.1	12.8	11.1	15.8	13.2	20.7
30	8	12.9	7.7	8.3	9.6	6.3	9.6	7.9	7	7.1	22.3	29.6	33.3	23.8	33.3	25.4	33.3	30.9	33.3	21.9	21.7	20.8	22.4	18.8	13.2	15.3	14	18.2	19	24.3
45	8.1	8.7	10.1	10.4	9.9	7.1	9.9	7.2	8.3	8.5	25.1	28.2	33.3	24.6	33.3	32.4	33.3	33.3	33.3	25.9	23.9	25.8	21.3	22.2	14.1	25.3	18.3	32.6	21.8	22.1
60	8.6	9.3	8.8	10.1	11.7	8.1	10.6	7.7	7.6	6.4	25.9	27.4	33	26	33.3	33.3	33.3	33.3	32.1	28	19.3	24.4	17.9	21.2	14.4	20.4	17.8	19.1	24.8	21.3
90	7.6	7.4	6.7	8.3	8.1	7.2	8.3	6.1	7.1	7.3	20.3	23.1	26.9	28.2	33.3	31.3	33.3	30.3	26.5	22.9	12.2	20.4	14.4	19.4	17.5	17.3	21.6	16.9	22.2	17.4
120	5.8	5.2	7.3	6.1	8.3	5.7	6.5	5.6	5.9	6.4	20.8	19.8	22.2	19.5	30	28	27.6	21.3	21.7	20.4	7.9	16.8	5.8	14.5	9.9	13.3	17.1	6.7	19.6	10.4
ITT_blood glucose levels (mM)
time	NXT																				NXT
0	6.1	6.4	6.1	4.9	6.5	6.3	6.2	7.8	7.2	6.4	15.7	15.4	17.3	19.8	13.9	19.7	28.3	21.6	21.8	9.1	6.8	10.3	13.1	7	7.9	7.3	14.7	15.9	7.5	15.2
15	4.9	4.3	4.2	5.5	5.1	5.6	6.7	3.7	6.2	4.2	15.1	13.5	22.2	18.8	18.7	19.7	27	23.6	20.8	8.8	7.7	7.9	12.3	6.9	6.7	6.1	10.9	16.5	10.6	11.1
30	4.3	3.6	2.9	3.4	2.6	4	3.8	3.2	3.3	3.7	11.5	11.1	14.1	10.1	12.1	11.2	18.8	4.1	25.1	5.1	7.5	6.9	10.2	3.3	4.2	4.8	3.3	7.2	3.8	11.2
45	2.4	2.3	2.2	2.9	2.6	3.7	3.7	2.6	3.2	3	10.2	10.1	10.7	6.3	9.4	5.6	16.5	16.7	14.2	4.2	4.4	4.8	9.1	3.3	3.1	4	2.8	7.4	3.5	9.7
60	1.9	3.2	2.7	2.3	2.2	3.6	3.3	8.7	2.9	2.9	9.4	10.2	9.9	9.8	8.9	4.4	12.9	12.6	7.5	6	4.4	4.1	8.5	3	3.9	3.5	2.9	5.6	2.9	9.7
90	2.3	3.7	2	2.2	1.6	3.9	4.1	2.3	2.8	2.3	9	10	7.3	5.1	8	4.6	10	8.2	6.8	5.2	3.2	8.7	9.2	3.9	3.3	2.9	4.3	4.1	2.7	8.9
120	2.2	4.2	2.7	3	2.6	3.7	3.9	2.7	2.7	2.7	9.1	10.1	6.3	4	12.4	4.1	9.1	6.6	7.8	6.6	4.2	7.1	6.4	3.6	2.9	2.6	2.7	6.2	2	6.3
OGTT AUC
CON	924.8	1085.3	945	1078.5	1061.3	824.3	1036.5	819.8	876	852
MOD	2512.5	2829.8	3432.8	2841	3743.3	3452.3	3805.5	3477	3410.3	2642.3
NXT	1878.8	2424	2009.3	2182.5	1716.8	2037.8	1998.8	2076	2376	2247.8
ITT AUC
CON	364.5	447	346.5	376.5	339.8	500.3	515.3	506.3	434.3	386.3
MOD	1287.8	1317	1371	1110	1333.5	993.8	1873.5	1456.5	1554.8	729.8
NXT	603	831	1135.5	493.5	499.5	483	600	927.8	501	1173.8
LDL-C (mM)
CON	0.58	0.3	0.76	0.89	0.88	0.69	0.67	0.62	1	1.07
MOD	1.35	1.44	2.03	2.05	1.46	1.57	1.42	2.01	2.03	1.74
NXT	1.12	1.25	1.75	1.17	1.65	0.88	1.82	1.57	1.14	0.71
HDL-C (mM)
CON	0.88	0.95	0.71	0.88	0.84	1.14	0.77	0.86	0.96	0.73
MOD	0.9	0.76	0.94	1.11	1.09	0.83	0.9	1.36	1.05	0.84
NXT	1.18	1.27	1.34	1.09	1.04	1.33	1.56	1.36	1.43	1.25
TG (mM)
CON	0.99	1.04	0.94	1.08	0.92	1.27	1.23	1.38	1.05	1.53
MOD	2.85	2.69	3	2.36	2.49	2.98	2.58	2.94	2.87	2.93
NXT	1.61	1.26	1.37	2.22	2.09	1.67	2.28	1.47	2.01	1.66
TC (mM)
CON	2	1.78	2.45	2.21	2.57	2.14	1.93	1.96	2.03	1.81
MOD	3.64	4.72	5.03	4.24	4.62	4.05	4.48	5.34	4.41	3.72
NXT	3.38	3.79	4.15	3.96	4.14	3.27	3.62	3.05	3.19	2.72
FFAs (mM)
CON	1.83	1.96	1.5	1.26	1.35	1.91	1.57	1.09	1.81	1.52
MOD	2.61	2.39	1.74	1.85	2.56	2.39	2.22	2.67	2.24	2.37
NXT	1.52	1.28	1.65	1.89	1.65	1.59	2.15	1.56	2.04	1.81
TNF-α (pg/mL)
CON	250.92	199.53	257.93	272.09	235.71	207.13	233.6	239.18	223.23	207.37
MOD	627.77	677.66	634.05	498.79	434.49	653.52	602.9	578.45	588.27	528.26
NXT	310.74	351.95	306.55	435.7	477.38	346	353.01	381.96	434.49	458.13
IL-1β (pg/mL)
CON	13.73	9.19	9.95	9.57	17.91	11.84	5.8	9.95	3.55	7.68
MOD	16.77	19.06	23.64	21.35	17.91	18.29	19.44	16.77	19.82	14.87
NXT	15.25	17.53	14.11	10.7	12.22	10.33	13.35	12.6	9.57	12.6
IL-4 (pg/mL)
CON	63.1	44.2	56.1	46.3	59	59.6	54.5	46.3	43.7	51.2
MOD	35.3	49.5	33.8	38.2	41.7	27	41.7	34.8	38.7	39.6
NXT	44.7	46.3	48.4	51.2	54.5	45.3	44.7	41.7	45.8	51.2
IL-6 (pg/mL)
CON	8.7	7.8	6.9	6.2	5.8	7.3	5.8	6.4	5.1	6
MOD	10.2	14.8	16.5	8.9	16.4	11.6	13.1	12.7	14.6	16.9
NXT	6	9	9.6	10.5	9.3	9.5	7	11	11.4	9.9
SYS (mmHg)
CON	134	126	125	124	104	136	115	105	114	116
MOD	140	143	144	135	130	143	147	127	148	149
NXT	127	126	120	119	124	113	120	131	127	104
DIA (mmHg)
CON	107	101	98	84	64	100	98	84	83	94
MOD	105	107	113	104	104	115	116	95	118	124
NXT	101	102	77	87	102	74	100	110	107	81
MAP (mmHg)
CON	113	109	107	98	77	109	104	92	94	101
MOD	110	119	123	115	113	124	126	110	128	132
NXT	110	110	91	97	113	87	107	114	117	89
ANG-2 (pg/mL)
CON	33.27	35.79	44.92	37.93	35.42	34.04	39.3	37.11	34.72	34.79
MOD	69.54	64.37	68.05	66.76	78.64	67.97	59.97	62.8	67.06	73.23
NXT	42.63	37.44	48.34	40.99	36.17	39.27	46.06	43.93	46.73	47.79
ET-1 (pg/mL)
CON	58.81	52.74	36.91	44.06	34.28	29.65	25.13	28.12	38.76	34.95
MOD	52.04	60	58.11	62.61	60.97	66.49	70.12	59.4	59.87	61.34
NXT	32.29	71.35	43.67	33.78	43.98	38.95	32.13	53.75	47.34	48.57
α-HBDH (U/L)
CON	98.93	96.44	108.65	97.68	80.24	121.11	109.65	92.95	91.95	107.65
MOD	479.95	484.19	549.48	486.43	547.98	589.85	480.95	512.1	518.83	515.59
NXT	226.27	217.05	208.08	258.17	196.86	221.78	269.13	197.86	249.45	159.49
CK (U/L)
CON	0.226	0.234	0.271	0.219	0.174	0.241	0.211	0.271	0.204	0.249
MOD	0.733	0.576	0.77	0.8	0.763	0.591	0.755	0.711	0.733	0.532
NXT	0.159	0.204	0.211	0.189	0.271	0.197	0.308	0.167	0.211	0.279
CK-MB (U/L)
CON	180.86	186.71	173.61	143.79	183.64	223.22	172.5	142.4	152.43	169.43
MOD	482.1	512.48	415.78	513.87	433.89	413.55	533.38	480.43	487.12	517.77
NXT	262.79	206.77	231.02	232.13	232.69	287.87	257.21	192.28	222.38	202.04
LDH (U/L)
CON	1620.96	1661.02	1627.12	1232.67	1654.85	1155.62	1479.2	1537.75	1288.14	1272.73
MOD	2191.06	2083.2	2323.57	2335.9	2360.55	2277.35	2157.16	2144.84	2659.48	2440.68
NXT	1784.28	1765.79	1691.83	1852.08	1728.81	2181.82	1657.94	1648.69	1753.47	1731.9
CRP (pg/mL)
CON	341	307.13	285.36	355.02	346.88	312.5	266.67	309.82	277.09	291.18
MOD	664.91	664.32	676.27	626.45	663.73	603.99	623.3	683.01	651.05	652.75
NXT	505.34	402.61	271.19	314.18	417.08	432.65	427.76	362.14	468.67	509.45

## Sheet: Metabolomics analysis
					Content (calibrated intensity)
Metabolite identification	Retention time (min)	Mean measured mass (Da)	Ion Form	Molecular Formula	CON1	CON2	CON3	CON4	CON5	CON6	CON7	CON8	CON9	CON10	MOD1	MOD2	MOD3	MOD4	MOD5	MOD6	MOD7	MOD8	MOD9	MOD10	NXT1	NXT2	NXT3	NXT4	NXT5	NXT6	NXT7	NXT8	NXT9	NXT10
Alanine	1.04	88.0404	[M-H]-	C3H7NO2	0.357549	0.324452	0.37509	0.287218	1.10817	0.221565	0.492768	0.276372	0.353579	0	0.0276502	0.154436	0.103771	0.214921	0.0200847	0.124809	0.0423598	0.0228127	0.0272307	0.0138195	0.151999	0.165654	0.0755142	0.05786	0.0248179	0.189289	0.045518	0.272842	0.137345	0.035539
Glutamine	1.07	145.062	[M-H]-	C5H10N2O3	0.459315	0.474963	0.552953	0.477032	3.65195	0.996791	1.65785	1.37419	1.32882	0.927814	0.349849	0.257234	0.28777	0.537158	0.634949	0.443737	0.598414	0.590791	0.794416	0.562845	0.449706	0.590675	0.241764	0.235408	0.957508	0.625971	0.708025	1.41674	0.80642	0.793408
L-carnitine	1.11	162.112	[M+H]+	C7H15NO3	40.0376	91.9685	63.1448	36.4189	42.0199	47.0505	74.8175	119.321	156.242	165.509	25.2964	34.3613	23.6772	29.3175	35.0058	21.8155	36.7358	31.1126	29.3838	24.2395	39.7585	41.1483	38.1806	27.8468	21.1164	35.6455	58.7234	74.9561	84.313	54.539
Tyrosine	1.34	182.081	[M+H]+	C9H11NO3	154.968	322.032	196.602	106.792	101.814	126.057	173.504	157.931	327.802	279.245	100.895	120.861	134.931	94.7248	176.794	168.13	143.611	105.318	80.3924	108.716	172.881	130.901	135.673	164.655	143.222	176.333	324.443	171.093	320.244	171.84
Butyrylcarnitine	5.05	232.154	[M+H]+	C11H21NO4	37.3753	67.0357	36.1263	64.7775	37.6133	38.8866	46.9939	45.4167	116.364	69.4386	6.15574	18.9779	11.3333	16.6289	16.4647	16.2366	37.2014	32.1409	25.6486	10.32	10.145	20.9494	13.3355	17.4412	12.1325	14.6818	41.4062	44.9134	19.9118	25.2564
Tryptophan	5.25	205.097	[M+H]+	C11H12N2O2	334.62	797.47	343.805	293.424	372.133	308.412	545.902	386.516	973.831	695.386	146.959	225.206	182.732	264.563	174.294	169.441	233.115	223.06	167.319	124.096	244.686	319.62	155.391	242.332	208.819	206.153	335.708	503.189	362.324	475.205
Indoleacrylic acid	5.29	188.07	[M+H]+	C11H9NO2	588.494	1447.93	635.604	344.668	636.738	506.722	899.485	634.286	1610.49	1167.6	287.516	433.258	345.756	500.377	298.294	287.194	398.676	376.43	285.032	207.828	464.41	599.892	304.661	458.824	362.934	359.017	569.031	835.976	639.127	816.103
Valerylcarnitine	5.79	246.17	[M+H]+	C12H23NO4	15.4084	32.0298	15.9249	11.212	10.7422	14.9553	19.5521	15.9531	37.2857	35.7807	2.89891	7.43243	4.38095	8.5283	10.8706	6.80645	14.8129	5.75168	8.15676	6.112	3.6855	9.1519	3.66776	4.84034	4.71084	5.55114	13.2083	11.6772	10.7941	17.1026
11-Dehydrothromboxane B2	7.08	371.243	[M+H]+	C20H34O6	2.31504	3.90107	2.83711	2.89907	0	1.35254	0	0	5.09766	4.53433	3.14034	2.62479	3.40955	2.41231	3.9756	5.55218	5.92131	4.22499	3.12901	3.30053	1.74179	0	2.81006	3.26193	0	2.50146	0	4.3715	2.5803	2.90077
LPA (8:0/0:0)	7.33	297.106	[M-H]-	C11H23O7P	2.10544	3.047	4.03244	5.14155	3.01538	2.1136	0.509343	1.13751	1.1497	1.50249	0.0282413	0.0656133	0.0323305	0	0.0724824	0.211138	0.847534	0.482736	0.607874	0	0	0.0151264	0.09274	0.338538	0.197802	0.307463	0.174331	0	0.0480769	0
3-Hydroxysebacic acid	7.68	217.111	[M-H]-	C10H18O5	0.0458699	0.0653702	0.0832507	0.065853	0.304268	0.0422623	0.069774	0.0548794	0.0613195	0.034905	0.053854	0.0793662	0.356578	0.0957246	0.369989	0.485073	0.34294	0.399975	0.570253	0.18908	0.0387591	0.0591564	0.123873	0.152202	0.224196	0.277947	0.183341	0.0769942	0.202462	0.130014
Sulfolithocholylglycine	8.01	512.281	[M-H]-	C26H43NO7S	7.13173	3.11078	4.63701	7.61764	7.54286	4.64126	7.85052	16.2541	9.92066	4.69365	2.87625	2.01273	0.680736	0.636023	1.35792	1.62301	0.602819	1.73811	1.20236	0.457162	0.244093	0.402505	1.53326	2.90631	1.02541	1.32836	0.477008	0.643052	0.381657	0.467277
Taurochenodeoxycholic acid	8.56	498.297	[M-H]-	C26H45NO6S	0.364827	0.456441	0.217782	0.163931	0.377165	0.429009	0.737988	0.437785	0.488976	0.138554	2.89951	3.08329	3.08095	3.07741	6.75385	3.87743	1.82284	2.25342	1.55015	0.330635	0.235294	0.252423	0.435831	1.0527	0.285714	0.393284	0.770762	0.270436	0.37574	0.232935
LPC (15:0)	8.66	462.288	M-H20-H	C23H48NO7P	2.54515	1.00605	1.10858	3.7368	3.42637	2.97758	0.329412	9.78834	3.85704	3.95641	1.41772	0.107746	1.49192	0.476548	0.171264	0.27907	0.922486	0.400651	0.509449	0.0883534	0.502314	0.520917	1.9356	2.27456	1.35577	2.53806	1.67399	0.485014	0.496302	0.66784
Glycocholic acid	9.22	464.304	[M-H]-	C26H43NO6	12.3958	3.34579	3.69997	4.25408	8.73407	7.69133	1.21038	0.0786828	6.00374	5.47883	13.7955	2.42638	17.1173	11.2462	10.1806	10.7134	13.604	3.47888	6.92825	13.3849	7.6534	2.01865	7.48743	2.03565	2.51572	4.44186	4.34273	1.62476	1.90315	1.10776
20-hydroxy-leukotriene B4	9.25	351.218	[M-H]-	C20H32O5	0.631699	0.534038	0.707552	0.526204	2.06806	0.0610178	0.17339	0.140941	0.162372	0.00752924	1.62425	1.1557	1.69241	1.95963	1.16794	0.730724	1.04132	0.57692	0.714104	0.505201	0.886447	1.07065	1.01554	1.02544	0.90328	1.04942	0.691315	1.006	1.05302	0.456338
3-oxocholic acid	9.52	405.266	[M-H]-	C24H38O5	0.461657	0.29934	0.522326	0.626486	1.31209	0.950673	0.408304	0.674586	0.263473	0.408468	0	0.207812	5.92366	0.595685	0.568313	1.02815	3.04676	3.70228	4.13701	0.793173	0.0354449	2.19003	3.90632	7.12427	8.93407	19.0821	10.3816	1.39305	2.50148	2.32442
Prostaglandin I2	9.52	353.247	[M+H]+	C20H32O5	1.57837	2.93452	1.86689	2.46597	0.866667	3.23024	0.797546	3.02083	3.54545	2.99123	1.35381	7.4462	13.7697	36.6092	28.7892	44.5966	53.0833	5.50394	11	14.6282	4.10383	0.616708	20.9345	1.63208	2.22353	4.26882	13.3885	15.094	12.4919	1.828
3-oxo-4,6-choladienoic acid	9.53	371.258	[M+H]+	C24H34O3	3.15011	6.28571	3.60751	4.9712	1.99111	6.50172	2.08589	6.75	6.58442	5.63158	0.297814	0.577396	13.7589	0.971698	2.04706	3.32258	12.9353	12.2819	9.88649	1.4	0	7.4557	10.5395	21.916	23.9639	39.2614	44.8646	5.72441	9.40196	10.5
7alpha-hydroxy-3-oxochol-4-en-24-oic Acid	9.53	389.269	[M+H]+	C24H36O4	6.7947	13.75	7.78157	10.7592	7.56889	12.1409	10.681	13.5521	14.1169	10.5614	0.278689	1.3145	34.5149	3.05031	3.67059	8.22581	29.2374	28.2349	23.4973	3.756	0.515971	18.1835	24.375	57.0378	53.012	95.4034	105.594	11.5984	19.6471	28
Leukotriene E3	9.7	440.252	[M-H]-	C23H39NO5S	0.683983	0.570643	0.671699	0.429361	0	0	0	0	0	0	0.132734	0.345622	0	0	2.67415	1.90881	3.39526	1.90423	2.24724	0.559572	0.104072	0.0732687	0.399532	0.198222	1.17308	0.49403	0.422787	0.279292	0.323964	0.365236
3-xix-7-hydrixychol-4-enoic acid	9.96	449.265	[M+FA-H]-	C24H36O5	0.507421	0.274601	0.436556	0.937794	0.30989	0.670404	0.0567474	0.483801	0.273952	0.421544	0	0.0482774	0.158509	0.0182927	0	0.0373317	0.13581	0.0827362	0.105512	0.0609103	0.0698219	0.389979	0.140281	0.18586	0.135989	0.681343	0.382979	0.0340599	0.0374299	0.0689655
Leukotriene B4	10.01	335.224	[M-H]-	C20H32O4	0.248609	0.363386	0.855124	0.197954	0.16044	0	0.0802768	0	0.0456587	0	0.644416	1.6862	0.0729681	0.0640244	0.529185	0.539168	0.615631	1.08599	1.31339	0.637216	0.18552	0.281966	0.381265	0.25938	0.385302	0.444776	0.236788	0.346049	0.359467	0.3057
PC (18:0/22:6)	10.14	834.608	[M+H]+	C48H84NO8P	14.7395	15.7857	17.0546	6.59162	6.32	22.7148	3.45399	13.724	14.6494	8.7193	0	2.67322	54.7113	1.99371	10.9588	22.7903	48.2086	19.6913	20.4919	4.384	0	30.5886	54.9803	87.1597	37.6145	61.983	113.49	5.29921	54.4314	85.5
Glycoursodeoxycholic acid	10.45	448.309	[M-H]-	C26H43NO5	1.41342	0.665201	0.286862	0.75864	1.01978	0.836323	0.118339	0.868251	0.654192	0.700498	0.958853	1.13567	0.99555	1.88874	0.800824	1.78358	2.26493	0.610354	0.685651	1.73751	0.44878	0.134738	1.46138	0.434803	0.25016	0.477968	0.680974	0.229967	0.256693	0.200134
Tetradecanoylcarnitine	10.86	372.311	[M+H]+	C21H41NO4	6.32294	14.1563	12.0143	6.06175	18.5382	8.93258	9.5439	0	0	0	7.22991	8.00688	14.5166	6.48352	15.4712	18.1073	38.0011	23.6149	17.1385	6.51232	4.13835	8.38565	7.22222	10.6451	10.3582	9.26814	40.1784	11.5936	23.051	8.45075
Sphingosine	10.94	300.289	[M+H]+	C18H37NO2	53.7616	149.202	88.6075	50.9188	64.3556	48.3643	92.7975	36.9844	222.636	68.0877	85.0082	64.7666	47.4881	52.0786	56.4353	79.4409	84.5108	114.919	91.8757	62.172	27.4988	35.3797	33.1579	45.584	32.3855	32.5	63.5208	67.8031	48.4314	108.949
Oleamide	10.94	282.278	[M+H]+	C18H35NO	34.9713	99.8512	58.2901	33.1885	43.7467	31.8763	61.9877	25.6094	156.494	46.5614	59.3552	42.4963	32.8929	35.4497	35.7647	51.3387	54.7266	71.0604	57.7838	38.932	18.4939	23.2911	23.3059	31.063	20.4759	20.4545	38.4896	41.2756	32.0392	69.3974
13-HDoHE	11.09	313.247	[M-H]-	C22H34O	0.162259	0.193768	0.277248	0.151032	0.289929	0.142595	0.694427	0.25798	0.333858	0.169344	0.509895	0.676471	1.89142	2.34559	0.962637	0.481315	0.724567	0.407487	0.57485	0.450187	0.130468	0.0985583	0.0772834	0.0960746	0.158654	0.139552	0.233356	0.0828469	0.178254	0.147783
LysoPE (16:0/0:0)	11.11	512.313	[M+Hac-H]-	C21H44NO7P	6.73006	8.13689	8.45647	7.62842	20.8505	9.22945	3.41799	11.3161	7.7268	7.35243	2.08597	2.19121	0.849649	1.26936	1.71497	1.72313	2.8943	1.82766	1.8676	1.37931	2.26804	1.80557	1.80669	1.45732	4.09301	3.61995	4.76874	4.26971	5.19291	2.2905
18-hydroxycortisol	11.19	377.202	[M-H]-	C21H30O6	0.107607	0.134689	0.265018	0.145977	0.531868	0.242152	0	0.180706	0.151198	0.141968	0.582285	0.753785	4.58936	1.31825	3.25978	3.8825	6.80589	4.07557	4.48346	4.07631	1.15359	1.79343	1.75176	2.69052	2.21566	1.26119	0.250515	2.29768	0.33358	1.88107
LysoPC (16:1)	11.43	494.317	[M+H]+	C24H48NO7P	266.872	645.494	287.177	296.073	524.711	667.186	307.025	737.615	1502.74	730.193	32.6175	59.317	79.0625	51.8522	185.641	210.446	511.403	344.107	282.389	117.6	74.8673	135.196	41.1283	100.391	160.175	121.006	366.812	314.638	231.755	163.103
LysoPE (18:1/0:0)	11.45	538.329	[M+Hac-H]-	C23H46NO7P	19.3064	15.9577	21.9525	20.3459	84.1341	49.0262	11.5979	29.7307	37.232	24.1625	3.91931	4.51241	1.48689	2.44979	3.82898	3.68134	4.87097	4.15395	4.73077	2.01407	3.06085	3.32368	3.04445	2.6182	5.55292	6.58384	11.6022	10.8736	13.5071	4.0502
Palmitoylcarnitine	11.65	400.342	[M+H]+	C23H45NO4	33.0951	101.009	54.3667	34.2353	63.7334	29.4746	41.2681	0	0	0	36.1559	38.4742	76.9945	22.5075	95.0578	115.724	175.743	137.676	100.29	31.4329	20.4768	56.8361	56.5882	94.9724	62.6381	55.9836	208.584	73.208	152.294	62.0926
Stearoylcarnitine	12.57	428.372	[M+H]+	C25H49NO4	15.5585	62.6071	28.3481	17.0026	43.8578	20.2887	28.4663	26.026	45.039	20.807	479.604	351.98	324.375	265.789	160.935	231.876	682.432	399.805	316.459	256.063	21.5897	43.8576	148.257	54.6475	33.6806	239.045	51.9937	111.504	54.608	221.038
Eicosapentaenoic acid	12.6	303.231	[M+H]+	C20H30O2	297.85	858.875	805.078	273.969	326.204	214.976	271.411	294.771	918.519	570.535	1112.55	440.565	634.991	440.211	1271.72	1120.14	1265.22	1069.15	856.535	521.788	279.641	592.367	586.237	915.059	575.717	560.347	578.26	602.118	493.725	863.872
5-HPETE	12.6	335.223	[M-H]-	C20H32O4	0.491007	0.413217	0.547475	0.407155	2.37712	0	0.311582	0.253272	0.291784	0	1.67777	1.19378	0.747401	0.865407	0.982654	0.637578	0.97354	0.76055	2.37598	1.68091	0.465599	0.839142	0.562081	0.738948	0.649812	0.879415	0.707433	0.838909	0.430793	0
DG(14:0/18:1/0:0)	12.6	605.453	[M+K]+	C35H66O5	15.3311	50.2798	73.6962	13.212	22.1333	10.6426	9.21472	13.5469	42.3377	17.9035	203.727	40.9435	61.5595	27.9245	209.4	189.366	206.108	170.886	130.027	68.864	16.6044	58.3228	59.6579	120.819	73.994	77.0114	71.5417	118.693	65.4706	101.462
LysoPC (16:0)	12.81	554.365	M+Hac-H	C24H50NO7P	5.03803	4.84222	10.8185	5.32596	81.5802	12.0575	10.508	16.4564	14.2904	14.3873	0.967069	1.2087	0.887119	1.49707	1.3908	1.6291	2.05971	1.48501	1.54586	0.575651	1.08549	0.813035	1.40705	1.11937	1.91597	3.2246	5.89045	6.14267	7.28425	1.54819
LysoPC (20:2)	12.82	548.362	[M+H]+	C28H54NO7P	134.876	314.405	232.119	133.188	276.853	258.038	251.436	269.318	720.675	348.886	19.6448	35.8231	45.4702	21.4308	72.7941	121.301	312.18	211.758	181.535	62.26	42.4595	64.9589	38.5395	71.5756	98.0361	79.5511	207.135	140.693	162.853	72.2821
15S-HETrE	12.89	321.25	[M-H]-	C20H34O3	3.03896	2.36696	6.0514	1.71026	2.34505	0.489537	0.407612	0.726422	1.79341	0.93462	3.64647	2.84902	0.60485	0.57364	7.67672	5.81089	5.7098	5.08013	5.32126	5.04552	1.71594	1.63555	3.62693	1.80156	2.00137	1.98582	1.66095	2.6015	1.84024	1.58621
Linolenic acid	13.87	277.223	[M-H]-	C18H30O2	1.15832	1.25591	3.51558	1.50981	1.11868	1.51495	0.957093	0.950324	2.13847	1.82441	0.331964	0.35045	0.420296	0.386726	0.939064	0.72705	0.984625	1.13681	0.843307	0.811245	0.466315	0.346017	0.47822	0.546085	0.365385	0.565672	0.779684	0.46049	0.987426	0.29064
Docosahexaenoic acid	14.13	327.241	[M-H]-	C22H32O2	4.55533	4.0316	6.95397	6.04432	12.0051	11.8335	22.4273	20.7681	16.3252	9.67604	16.8776	13.2306	30.7273	13.1128	16.8418	9.03737	5.009	6.50252	17.0127	12.0978	4.43942	6.32924	7.88946	9.1093	4.36676	6.7597	8.10364	6.45368	8.95414	3.72766
Arachidonic acid	14.29	303.24	[M-H]-	C20H32O2	13.9536	15.5522	6.82875	11.2933	12.767	7.46936	5.44567	8.27142	16.9139	10.2354	27.7308	9.77661	11.3934	14.2702	16.2482	14.8752	28.3466	30.9492	26.4024	15.909	10.9296	13.0338	12.9405	15.1271	10.6449	14.9127	14.0961	12.9312	16.7714	6.25194
Stearic acid	15.66	283.269	[M-H]-	C18H36O2	0.991342	1.26965	1.80469	1.10699	1.61758	0.896861	0.719723	0.635709	0.781437	0.663138	1.32298	1.35199	2.94589	1.48663	1.85183	1.97001	3.27867	2.98827	3.14567	1.81124	1.04173	1.69156	1.34637	1.75493	1.53846	1.73955	1.3569	1.59741	1.65163	1.40746
